# Supplementary material for: Arthropod Natural Enemies in Biological Control: A Systematic Bibliometric Analysis 2016–2025
Source: Insects. 2026 Jun 9;17(6):609. doi: 10.3390/insects17060609 (PMC13300250; doi:10.3390/insects17060609)
Supplement: Supplementary file 1 [file insects-17-00609-s001.zip]

Archive with 1 entries (1 files):
- insects-4313629-supplementary.pdf
